# Supplementary material for: A Salmonella Typhi Controlled Human Infection Study for Assessing Correlation between Bactericidal Antibodies and Protection against Infection Induced by Typhoid Vaccination
Source: Microorganisms. 2021 Jun 28;9(7):1394. doi: 10.3390/microorganisms9071394 (PMC8304662; doi:10.3390/microorganisms9071394)
Supplement: Supplementary file 1 [file microorganisms-09-01394-s001.zip]

Archive with 1 entries (1 files):
- microorganisms-1244450-supplementary.pptx
